# Supplementary material for: Complete genome of Pieris rapae, a resilient alien, a cabbage pest, and a source of anti-cancer proteins
Source: F1000Res. 2016 Nov 3;5:2631. [Version 1] doi: 10.12688/f1000research.9765.1 (PMC5247789; doi:10.12688/f1000research.9765.1)
Supplement: Supplementary file 2 [file f1000research-5-10527-s0001.tgz]

Archive with 1 entries (1 files):
- 0ae3865c-50a6-47de-b643-30582564da7f.xlsx
