# Supplementary material for: Complete genome of Pieris rapae, a resilient alien, a cabbage pest, and a source of anti-cancer proteins
Source: F1000Res. 2016 Nov 3;5:2631. [Version 1] doi: 10.12688/f1000research.9765.1 (PMC5247789; doi:10.12688/f1000research.9765.1)
Supplement: Supplementary file 2 [file f1000research-5-10527-s0001.tgz › 0ae3865c-50a6-47de-b643-30582564da7f.xlsx]

## Sheet: Sheet1
Supplementary Table S1. Quality and composition of Lepidoptera genomes, related to Table 1.
This file contains multiple sheets and each sheet corresponds to one supplement table.
S1A	supplementary Table S1A. Information about other published Lepidoptera genomes
S1B	supplementary Table S1B. Comparison of CEGMA gene coverage by a single scaffold in Lepidoptera genome drafts

## Sheet: S1A
Table S1A. Information about other published Lepidoptera genomes
Species	Genome assembly version	Official gene set version	Genome assembly link	Official gene set link
Bombyx mori	SilkDB V2.0	SilkDB V2.0 consensus gene set by GLEAN	ftp://silkdb.org/pub/current/Genome/silkworm_genome_v2.0.fa.tar.gz	ftp://silkdb.org/pub/current/Gene/Glean_genes/silkworm_glean_cds.fa.tar.gz
Calycopis cecrop	Calycopis cecrops V1.1	Calycopis cecrops V1.1	http://prodata.swmed.edu/LepDB/cce/calycopis_assembly_V1.1.fa.gz	http://prodata.swmed.edu/LepDB/cce/annotation_V1.1.tar.gz
Danaus plexippus	MonarchBase V3.0	MonarchBase V2.0	http://monarchbase.umassmed.edu/download/Dp_genome_v3.fasta.gz	http://monarchbase.umassmed.edu/download/Dp_geneset_OGS2_pep.fasta.gz
Heliconius melpomene	Heliconius Genome Project V1.1	Heliconius Genome Project V1.1	http://butterflygenome.org/sites/default/files/Hmel1-1_Release_20120601.tgz	http://butterflygenome.org/sites/default/files/Hmel1-1_Release_20120601.tgz
Lerema accius	Lerema accius V1.1	Lerema accius V1.1	http://prodata.swmed.edu/LepDB/lac/accius_assembly_V1.1.fa.gz	http://prodata.swmed.edu/LepDB/lac/annotation_V1.1.tar.gz
Manduca sexta	Manduca Base 20140407	Manduca Base 20140407	ftp://ftp.bioinformatics.ksu.edu/pub/Manduca/OGS2/OGS2_20140407_scaffolds.fa	ftp://ftp.bioinformatics.ksu.edu/pub/Manduca/OGS2/OGS2_20140407_proteins.fa
Melitaea cinxia	MelCinx1.0	MelCinx1.0	ftp://ftp.ensemblgenomes.org/pub/metazoa/release-26/fasta/melitaea_cinxia/dna/Melitaea_cinxia.MelCinx1.0.26.dna.genome.fa.gz	ftp://ftp.ensemblgenomes.org/pub/metazoa/release-26/fasta/melitaea_cinxia/pep/Melitaea_cinxia.MelCinx1.0.26.pep.all.fa.gz
Papilio glaucus	Papilio glaucus V1.1	Papilio glaucus V1.1	http://prodata.swmed.edu/LepDB/pgl/glaucus_assembly_V1.1.fa.gz	http://prodata.swmed.edu/LepDB/pgl/annotation_V1.1.tar.gz
Papilio polytes	Papilio Base 20141023	Papilio Base 20141023	http://papilio.bio.titech.ac.jp/genome-browser//download/pp/scaffold.fasta.gz	http://papilio.bio.titech.ac.jp/genome-browser//download/pp/Ppolytes.v1.0.0.pep.faa.gz
Papilio xuthus	Papilio Base 20141023	Papilio Base 20141023	http://papilio.bio.titech.ac.jp/genome-browser//download/px/scaffold.fasta.gz	http://papilio.bio.titech.ac.jp/genome-browser//download/px/Pxuthus.v1.0.0.pep.faa.gz
Phoebis sennae	Phoebis sennae V1.1	Phoebis sennae V1.1	http://prodata.swmed.edu/LepDB/pse/sennae_assembly_V1.1.fa.gz	http://prodata.swmed.edu/LepDB/pse/annotation_V1.1.tar.gz
Plutella xylostella	DBM-DB V2	DBM-DB V1.0	ftp://iae.fafu.edu.cn/pub/DBM-DB.v1.0/Scaffold/P.xylostella.scaffolds.fasta.tar.gz	ftp://iae.fafu.edu.cn/pub/DBM-DB.v1.0/Gene/P.xylostella.gene.fasta.tar.gz

## Sheet: S1B
Table S1B. Comparison of CEGMA gene coverage by a single scaffold in Lepidoptera genome drafts
Essential_protein	Papilio glaucus	Papilio polytes	Papilio xuthus	Danaus plexippus	Heliconius melpomene	Melitaea cinxia	Lerema accius	Bombyx mori	Manduca sexta	Plutella xylostella	Phoebis sennae	Calycopis cecrops	Pieris rapae
CG10130-PA___KOG3457	0.683168	0.683168	0.683168	0.683168	0.683168	0.485149	0.485149	0.485149	0.683168	0	0.485149	0.683168	0.485149
CG10149-PB___KOG1463	1	0.91253	1	1	1	1	1	1	1	1	1	1	1
CG10174-PA___KOG2104	1	0.992366	0.992366	0.992366	0.969466	1	1	1	1	0.977099	0.992366	1	1
CG10206-PA___KOG2572	0.833984	0.8125	0.816406	0.84375	0.835938	0.832031	0.833984	0.853516	0.746094	0.814453	0.753906	0.814453	0.820312
CG10212-PA___KOG0933	0.485593	0.15678	0.59661	0.663559	0.316949	0.122881	0.191525	0.525424	0.515254	0.187288	0.460169	0.430508	0.665254
CG10222-PA___KOG1533	0.970779	0.905844	0.935065	0.905844	0.928571	0.905844	0.925325	0.977273	0.935065	0.905844	0.931818	0.922078	0.902597
CG10230-PA___KOG2908	0.579634	0.835509	0.772846	0.665796	0.73107	0.569191	0.678851	0.720627	0.699739	0.710183	0.715405	0.407311	0.848564
CG10279-PF___KOG0331	0.759931	0.74266	0.759931	0.747841	0.749568	0.747841	0.715026	0.704663	0.747841	0.747841	0.751295	0.713299	0.75475
CG10354-PA___KOG2044	0.746975	0.740374	0.724972	0.80198	0.739274	0.535754	0.779978	0.733773	0.764576	0.733773	0.755776	0.770077	0.764576
CG10418-PA___KOG3448	1	1	1	1	1	1	1	1	1	1	1	1	1
CG10423-PA___KOG1779	0.964706	0.905882	0.894118	0.811765	0.870588	0.870588	0.870588	0.870588	0.894118	0.870588	0.870588	0.964706	0.870588
CG10424-PA___KOG3974	0.923588	0.923588	0.906977	0.933555	0.923588	0.966777	0.920266	0.930233	0.933555	0.916944	0.940199	0.953488	0.940199
CG10506-PA___KOG1148	0.94095	0.948652	0.929397	0.958922	0.922978	0.655969	0.840822	0.844673	0.901155	0.912709	0.907574	0.890886	0.926829
CG10602-PB___KOG1047	0.758958	0.824104	0.762215	0.908795	0.765472	0.827362	0.827362	0.667752	0.67101	0.82899	0.824104	0.762215	0.827362
CG10627-PA___KOG2537	0.887273	0.783636	0.912727	0.929091	0.930909	0.809091	0.870909	0.892727	0.932727	0.136364	0.896364	0.74	0.850909
CG10635-PA___KOG1760	0.870504	0.870504	0.928058	0.870504	0.870504	0.870504	0.870504	0.827338	0.870504	0.913669	0.906475	0.877698	0.820144
CG10648-PA___KOG3064	0.325581	0.328488	0.465116	0.482558	0	0.447674	0.447674	0.264535	0.444767	0.447674	0.465116	0.357558	0.5
CG10652-PA___KOG2988	0.9375	0.9375	0.9375	0.9375	0.9375	0.982143	0.598214	0.9375	0.9375	0.9375	0.9375	0.9375	0.9375
CG1065-PA___KOG1255	0.975684	0.927052	0.978723	0.987842	0.978723	0.963526	0.93921	1	0.963526	0.963526	0.981763	0.933131	0.963526
CG10688-PA___KOG3189	0.996078	0.996078	0.996078	0.988235	0.984314	0.988235	0.992157	0.988235	0.976471	0.988235	0.968627	0.968627	0.972549
CG10724-PA___KOG0318	0.850575	0.844007	0.888342	0.602627	0.914614	0.73399	0.73399	0.885057	0.860427	0.438424	0.812808	0.295567	0.980296
CG10753-PA___KOG3428	0.648	0.648	0.648	0.648	0.648	0.648	0.648	0.648	0.648	0.648	0.648	0.648	0.648
CG1088-PB___KOG1664	0.881057	0.881057	0.876652	0.881057	0.881057	0.859031	0.881057	0.885463	0.881057	0.885463	0.885463	0.881057	0.885463
CG10903-PA___KOG1541	0.953069	0.956679	0.880866	0.974729	1	0.649819	0.841155	0.895307	1	0.956679	0.949458	0.729242	1
CG10932-PA___KOG1390	0.892944	0.888078	0.892944	0.914842	0.924574	0.827251	0.941606	0.827251	0.907543	0.924574	0.922141	0.922141	0.919708
CG10938-PA___KOG0176	1	0.991837	0.991837	0.991837	0.991837	0.77551	0.991837	0.991837	0.991837	1	0.991837	0.983673	0.991837
CG10944-PA___KOG1646	0.848624	0.830275	0.830275	0.848624	0.830275	0.59633	0.834862	0.834862	0.848624	0.848624	0.830275	0.830275	0.834862
CG11001-PA___KOG0544	0.889908	0.889908	0.889908	0.889908	0.889908	0.889908	0.889908	0.889908	0.889908	0.880734	0.889908	0.697248	1
CG1100-PA___KOG1498	0.691849	0.693837	0.769384	0.644135	0.697813	0.691849	0.677932	0.677932	0.677932	0.739563	0.697813	0.656064	0.685885
CG11089-PA___KOG2555	0.984772	0.984772	0.988156	0.976311	0.984772	0.43824	0.984772	0.988156	0.979695	0.988156	0.98308	0.989848	0.986464
CG11110-PA___KOG1568	0.947674	0.947674	0.947674	0.947674	0.947674	0.994186	0.947674	0.97093	0.947674	0.930233	0.94186	0.936047	0.953488
CG11115-PA___KOG2807	0.781321	0.833713	0.824601	0.98861	0.776765	0.628702	0.892938	0.808656	0.669704	0.813212	0.813212	0.813212	0.867882
CG11137-PA___KOG3318	0.874251	0.868263	0.874251	0.904192	1	0.904192	0.892216	0.946108	0.850299	1	1	0.868263	0.892216
CG11154-PA___KOG1350	0.901186	0.901186	0.901186	0.901186	0.901186	0.901186	0.901186	0.901186	0.901186	0.897233	0.897233	0.901186	0.901186
CG11208-PA___KOG1185	0.899824	0.943761	0.927944	0.919156	0.920914	0.768014	0.920914	0.910369	0.922671	0.910369	0.920914	0.908612	0.931459
CG11246-PA___KOG3400	1	1	1	1	1	0.913333	1	1	1	1	1	1	1
CG11255-PA___KOG2854	0.950867	0.939306	0.942197	0.849711	0.945087	0.930636	0.927746	0.933526	0.390173	0.465318	0.942197	0.939306	0.936416
CG11267-PA___KOG1641	0.990385	0.990385	0.990385	0.990385	0.990385	0.990385	0.990385	0.990385	0.990385	0.980769	0.990385	1	0.990385
CG11271-PA___KOG3406	0.735714	0.885714	0.885714	0.885714	0.885714	0.885714	0.885714	0.871429	0.885714	0.842857	0.885714	0.6	0.857143
CG1129-PB___KOG1322	1	1	1	0.97027	1	1	0.967568	1	1	1	1	1	1
CG11334-PB___KOG1468	0.890411	0.945205	0.947945	0.947945	0.980822	0.950685	0.915068	0.950685	0.947945	0.947945	0.923288	0.947945	0.953425
CG11397-PA___KOG0996	0.407801	0.414184	0.402128	0.476596	0.411348	0.215603	0.458865	0.485106	0.368085	0.421277	0.366667	0.405674	0.391489
CG11471-PC___KOG0434	0.949593	0.990244	0.990244	0.990244	0.990244	0.991057	0.989431	0.991057	0.990244	0.639837	0.988618	0.988618	0.989431
CG11482-PA___KOG1979	0.765414	0.861654	0.771429	0.196992	0.896241	0.75188	0.839098	0.771429	0.897744	0.845113	0.772932	0.809023	0.781955
CG11567-PA___KOG1158	0.897059	0.898529	0.898529	0.898529	0.904412	0.905882	0.835294	0.889706	0.889706	0.864706	0.9	0.2	0.898529
CG11611-PA___KOG1733	0.817204	0.817204	0.817204	0.806452	0.817204	0.806452	0.806452	0.83871	0.83871	0.817204	0.83871	0.860215	0.806452
CG1163-PA___KOG3405	0.636364	0.636364	0.636364	0.742424	0.742424	0.742424	0.742424	0.636364	0.636364	0.636364	0.742424	0.795455	0.742424
CG11654-PA___KOG1370	0.988453	0.983834	0.983834	0.983834	0.983834	0.995381	0.981524	0.833718	0.981524	0.981524	0.988453	0.983834	0.981524
CG11660-PB___KOG2270	0.646758	0.665529	0.646758	0.645051	0.645051	0.624573	0.645051	0.645051	0.645051	0.643345	0.646758	0.469283	0.645051
CG11661-PC___KOG0450	0.843409	0.966303	0.96333	0.947473	0.939544	0.53221	0.938553	0.945491	0.3667	0.95441	0.941526	0.920714	0.949455
CG11738-PA___KOG3273	1	1	1	0.726141	1	1	0.780083	0.705394	1	1	1	1	1
CG11785-PA___KOG1691	0.835749	0.850242	0.951691	0.942029	0.966184	0.942029	0.956522	0.859903	0.971014	0.869565	0.966184	0.84058	0.797101
CG11793-PA___KOG0441	0.876623	0.863636	0.915584	0.876623	0.863636	0.720779	0.961039	0.980519	0.876623	0.909091	0.883117	0.935065	0.922078
CG11837-PA___KOG0820	0.993485	0.993485	0.993485	0.993485	0.990228	0.993485	0.993485	0.599349	0.993485	0.993485	0.990228	0.599349	0.993485
CG11857-PA___KOG1688	0.681373	0.637255	0.637255	0.789216	0.465686	0.686275	0.79902	0.779412	0.803922	0.720588	0.803922	0.637255	0.813725
CG11876-PA___KOG0524	0.775956	0.896175	0.907104	0.915301	0.907104	0.57377	0.860656	0.909836	0.920765	0.918033	0.915301	0.920765	0.904372
CG11920-PA___KOG2781	0.959866	0.949833	0.949833	0.949833	0.949833	0.474916	0.949833	0.9699	0.949833	0.953177	0.949833	0.842809	0.9699
CG11958-PB___KOG0675	0.681518	0.691419	0.689769	0.679868	0.686469	0.277228	0.387789	0.674917	0.615512	0.660066	0.689769	0.676568	0.693069
CG11979-PA___KOG3218	0.995261	0.886256	0.995261	0.995261	0.995261	0.995261	1	0.995261	0.995261	0.995261	0.995261	1	0.995261
CG11980-PB___KOG2948	0.896936	0.916435	0.916435	0.888579	0.913649	0.908078	0.908078	0.924791	0.927577	0.91922	0.913649	0.91922	0.902507
CG11981-PA___KOG0180	0.990291	0.995146	0.995146	0.514563	0.980583	0.912621	0.995146	0.995146	0.995146	0.995146	0.995146	0.995146	0.995146
CG12000-PB___KOG0185	0.888476	0.802974	0.802974	0.516729	0.855019	0.873606	0.840149	0.851301	0.873606	0.791822	0.873606	0.836431	0.888476
CG12018-PA___KOG2732	0.826389	0.803241	0.824074	0.951389	0.844907	0.907407	0.888889	0.914352	0.685185	0.69213	0.761574	0.694444	0.835648
CG12140-PA___KOG2415	0.907438	0.866116	0.904132	0.910744	0.87438	0.791736	0.968595	0.910744	0.795041	0.836364	0.890909	0.814876	0.904132
CG12141-PB___KOG1885	0.820724	0.814145	0.838816	0.838816	0.814145	0.814145	0.814145	0.838816	0.814145	0.817434	0.822368	0.820724	0.820724
CG12170-PA___KOG1394	0.970387	0.970387	0.970387	0.970387	0.974943	0.943052	0.979499	0.993166	0.974943	0.968109	0.961276	0.640091	0.961276
CG12217-PA___KOG0373	0.993421	1	1	0.664474	0.993421	0.993421	1	1	1	0.993421	1	0.990132	0.993421
CG12233-PB___KOG0785	0.912698	0.828042	0.886243	0.896825	0.767196	0.603175	0.912698	0.769841	0.925926	0.910053	0.915344	0.912698	0.915344
CG12264-PA___KOG1549	0.814255	0.861771	0.87041	0.861771	0.861771	0.844492	0.863931	0.509719	0.861771	0.866091	0.863931	0.859611	0.861771
CG12276-PA___KOG2014	0.95858	0.95858	0.95858	0.95858	0.523669	0.95858	0.95858	0.95858	0.95858	0.940828	0.95858	0.95858	0.95858
CG12323-PB___KOG0175	0.674912	0.674912	0.674912	0.674912	0.674912	0.674912	0.929329	0.674912	0.349823	0.674912	0.674912	0.674912	0.833922
CG12325-PA___KOG0291	0.74	0.687368	0.796842	0.763158	0.765263	0.635789	0.812632	0.751579	0.748421	0.28	0.734737	0.414737	0.833684
CG12334-PA___KOG1654	0.975207	0.958678	0.958678	0.958678	0.958678	0.958678	0.958678	0.975207	0.958678	0.975207	0.975207	0.975207	0.975207
CG12390-PA___KOG1800	0.927195	0.916488	0.916488	0.976445	0.929336	0.914347	0.914347	0.8394	0.942184	0.925054	0.944325	0.914347	0.925054
CG12413-PA___KOG1145	0.595409	0.535151	0.852224	0.661406	0.727403	0.291248	0.550933	0.647059	0.64132	0.678623	0.647059	0.734577	0.715925
CG1242-PA___KOG0019	0.905292	0.905292	0.905292	0.9039	0.901114	0.9039	0.905292	0.9039	0.905292	0.905292	0.9039	0.9039	0.9039
CG1249-PA___KOG3459	0.866667	0.866667	0.866667	0.866667	0.866667	0.891667	0.866667	0.891667	0.866667	0.891667	0.866667	0.866667	0.866667
CG1250-PA___KOG1986	1	1	0.989664	0.94186	0.998708	0.866925	1	1	1	1	1	1	1
CG12529-PA___KOG0563	0.921905	0.921905	0.921905	0.92381	0.92381	0.92381	0.92381	0.927619	0.91619	0.92381	0.92381	0.92381	0.92381
CG12602-PA___KOG2189	0.791411	0.883436	0.905521	0.90184	0.916564	0.907975	0.900613	0.923926	0.922699	0.920245	0.915337	0.841718	0.917791
CG1263-PA___KOG2309	0.933852	0.933852	0.933852	0.933852	0.933852	0.859922	0.933852	0.933852	0.933852	0.933852	0.933852	0.933852	0.933852
CG12770-PA___KOG3284	0.881517	0.962085	0.962085	0.962085	0.976303	0.772512	0.971564	0.815166	0.985782	0.962085	0.985782	0.962085	0.985782
CG12792-PA___KOG0302	0.87965	0.949672	0.864333	0.890591	0.805252	0.912473	0.949672	0.905908	0.888403	0.846827	0.897155	0.875274	0.978118
CG1291-PA___KOG0853	0.96	0.96	0.948235	0.943529	0.988235	0.927059	0.96	1	1	0.96	0.997647	0.988235	0.96
CG12975-PA___KOG1088	0.992	0.992	0.992	0.992	0.992	0.992	0.992	0.992	0.992	0.992	0.992	0.544	0.992
CG13090-PA___KOG2017	0.682819	0.839207	0.848018	0.530837	0.674009	0.640969	0.781938	0.605727	0.729075	0.548458	0.84141	0.821586	0.812775
CG13277-PA___KOG1781	0.927928	0.927928	0.927928	0.927928	0.927928	0.900901	0.936937	0.900901	0.900901	0.927928	0.927928	0.936937	0.927928
CG13281-PA___KOG1992	0.845287	0.730533	0.889344	0.890369	0.882172	0.465164	0.73668	0.767418	0.756148	0.519467	0.88627	0.797131	0.938525
CG13348-PA___KOG2783	0.922907	0.922907	0.92511	0.922907	0.907489	0.922907	0.922907	0.922907	0.922907	0.922907	0.922907	0.92511	0.922907
CG13369-PA___KOG2855	0.881967	0.95082	0.931148	0.567213	0.921311	0.931148	0.72459	0.927869	0.921311	0.918033	0.793443	0.895082	0.747541
CG13389-PA___KOG0400	0.947368	0.947368	0.947368	0.947368	0.947368	0.947368	0.947368	0.947368	0.947368	0.947368	0.947368	0.947368	0.947368
CG13391-PB___KOG0188	0.994829	0.996898	0.994829	0.996898	0.995863	0.989659	0.996898	0.996898	0.994829	0.996898	0.989659	0.995863	0.995863
CG13393-PA___KOG1746	1	1	0.946903	1	1	1	1	1	1	1	1	1	1
CG1341-PA___KOG0729	0.965438	0.935484	0.947005	1	0.965438	0.866359	0.965438	0.965438	0.965438	0.965438	0.960829	0.965438	0.963134
CG1345-PA___KOG1268	1	1	1	1	1	1	1	1	1	1	1	1	1
CG1354-PA___KOG1491	0.959799	0.964824	0.959799	0.959799	0.967337	0.967337	0.967337	0.964824	0.959799	0.962312	0.969849	0.959799	0.959799
CG13628-PA___KOG3497	1	1	1	1	1	1	1	1	1	1	1	1	1
CG13667-PA___KOG1159	0.821612	0.97084	0.993139	0.838765	0.994854	0.914237	0.891938	0.984563	0.97084	0.993139	0.96741	0.900515	0.96741
CG1406-PA___KOG1644	0.733083	0.725564	0.733083	0.729323	0.890977	0.729323	0.729323	0.218045	0.733083	0.729323	0.808271	0.62406	0.827068
CG14214-PA___KOG3498	1	1	1	1	1	1	1	1	1	1	1	1	1
CG14231-PA___KOG2707	0.880488	0.939024	0.885366	0.892683	0.885366	0.890244	0.892683	0.931707	0.897561	0.926829	0.87561	0.931707	0.890244
CG14512-PA___KOG3349	0.953488	0.947674	0.947674	0.947674	0.965116	0.947674	0.848837	0.854651	0.930233	0.936047	0.959302	0.953488	0.982558
CG14618-PA___KOG2967	0.540625	0.6125	0.8	0.609375	0.653125	0.4125	0.6125	0.484375	0.621875	0.6125	0.55625	0.628125	0.565625
CG1475-PB___KOG3204	0.946602	0.956311	0.956311	0.902913	0.951456	0.951456	0.849515	0.980583	0.956311	0.830097	0.956311	0.912621	0.956311
CG14999-PA___KOG0991	0.903614	0.813253	0.98494	0.903614	0.939759	0.756024	0.936747	0.936747	0.978916	0.921687	0.98494	0.978916	0.909639
CG15081-PC___KOG3090	0.934426	0.983607	0.983607	0.934426	0.934426	0.934426	0.934426	0.934426	0.934426	0.934426	0.934426	0.934426	0.983607
CG1515-PA___KOG0861	0.99	0.99	0.99	0.99	0.99	0.99	0.99	0.99	0.99	0.99	0.99	0.99	0.99
CG1518-PA___KOG2292	0.87395	0.90056	0.872549	0.889356	0.722689	0.803922	0.876751	0.878151	0.915966	0.854342	0.87395	0.838936	0.862745
CG1519-PA___KOG0184	0.948819	0.952756	0.952756	0.952756	0.948819	0.952756	0.952756	0.948819	0.976378	0.598425	0.740157	0.952756	0.952756
CG1524-PB___KOG0407	0.894737	0.921053	0.921053	0.921053	0.921053	0.519737	0.921053	0.921053	0.907895	0.921053	0.921053	0.921053	0.921053
CG1528-PA___KOG1078	1	1	1	1	1	1	1	0.994318	1	0.997727	0.994318	1	1
CG15433-PA___KOG2535	0.981917	0.987342	0.987342	0.980108	0.987342	0.576854	0.663653	0.992767	0.987342	0.992767	0.965642	0.987342	0.985533
CG15442-PA___KOG1742	0.873333	0.766667	0.766667	0.766667	0.766667	0.48	0.766667	0.766667	0.766667	0.773333	0.766667	0.766667	0.766667
CG15481-PA___KOG1068	0.793522	0.866397	0.862348	0.838057	0.874494	0.433198	0.777328	0.781377	0.801619	0.874494	0.923077	0.838057	0.785425
CG15527-PA___KOG3502	0.769231	0.769231	0.769231	0.769231	0.769231	0.769231	0.769231	0.769231	0.769231	0.769231	0.769231	0.769231	0.769231
CG15811-PA___KOG1300	0.919732	0.90301	0.90301	0.93311	0.919732	0.90301	0.929766	0.919732	0.814381	0.797659	0.989967	0.906355	0.954849
CG1598-PA___KOG2825	0.913947	0.949555	0.934718	0.976261	0.905045	0.79822	0.908012	0.934718	0.839763	0.937685	0.89911	0.937685	0.913947
CG1618-PA___KOG0741	0.961126	0.97319	0.955764	0.946381	0.951743	0.563003	0.947721	0.770777	0.882038	0.950402	0.946381	0.918231	0.946381
CG1633-PB___KOG0852	0.969231	0.897436	0.974359	0.969231	0.969231	0.907692	1	0.969231	0.928205	0.969231	0.969231	0.897436	0.974359
CG1639-PA___KOG3404	1	0.786207	1	1	1	1	0.958621	1	1	0.993103	1	1	1
CG1640-PB___KOG0258	0.786458	0.192708	0.835069	0.852431	0.720486	0.352431	0.8125	0.810764	0.78125	0.760417	0.809028	0.793403	0.802083
CG1660-PA___KOG3479	0.760417	0.760417	0.760417	0.760417	0.760417	0.760417	0.760417	0.760417	0.760417	0.822917	0.760417	0.760417	0.927083
CG1666-PA___KOG0346	0.846702	0.88057	0.87344	0.843137	0.884135	0.85205	0.907308	0.839572	0.791444	0.695187	0.841355	0.828877	0.85918
CG16792-PA___KOG3482	0.842697	0.842697	0.842697	0.842697	0.842697	0.842697	0.842697	0.842697	0.842697	0.842697	0.842697	0.842697	0.842697
CG16912-PA___KOG2623	0.96129	0.950538	0.931183	0.937634	0.939785	0.963441	0.956989	0.888172	0.96129	0.987097	0.96129	0.935484	0.950538
CG16935-PA___KOG0025	0.972067	0.944134	0.944134	0.944134	0.972067	0.980447	0.946927	0.941341	0.946927	0.994413	0.988827	0.938547	0.958101
CG16982-PA___KOG2930	0.963303	1	0.963303	0.963303	0.972477	0.963303	0.972477	0.990826	0.862385	0.963303	0.963303	0.963303	0.908257
CG17146-PA___KOG3079	0.811881	0.80198	0.811881	0.559406	0.79703	0.826733	0.806931	0.80198	0.816832	0.816832	0.806931	0.544554	0.806931
CG17158-PA___KOG3174	0.974729	0.974729	0.974729	0.967509	0.974729	0.844765	0.974729	0.978339	0.393502	0.971119	0.967509	0.967509	0.963899
CG17209-PA___KOG0261	0.947893	0.896552	0.926437	0.821456	0.895785	0.786207	0.71954	0.910345	0.908046	0.639847	0.932567	0.747893	0.929502
CG17273-PA___KOG1355	0.832589	0.908482	0.910714	0.984375	0.841518	0.631696	0.957589	0.558036	0.955357	0.921875	0.756696	0.924107	0.866071
CG1728-PA___KOG3489	0.955056	0.651685	0.955056	0.955056	0.955056	0.955056	0.955056	0.932584	0.94382	0.629213	0.955056	0.955056	0.955056
CG17331-PA___KOG0177	0.975248	0.985149	0.985149	0.960396	0.955446	0.965347	0.975248	0.985149	0.970297	0.975248	0.985149	0.985149	0.980198
CG17333-PA___KOG3147	0.491803	0.409836	0.413934	0.463115	0.409836	0.520492	0.520492	0.479508	0.5	0.520492	0.463115	0.52459	0.52459
CG17337-PA___KOG2276	0.749478	0.891441	0.949896	0.949896	0.949896	0.521921	0.966597	0.947808	0.962422	0.949896	0.962422	0.565762	0.851775
CG17369-PA___KOG1351	0.983707	1	0.997963	1	1	0.608961	1	0.991853	0.949084	0.912424	0.995927	1	1
CG17420-RA___KOG1678	0.936585	0.936585	0.936585	0.936585	0.936585	0	0.936585	0.936585	0.931707	0.936585	0.931707	0.936585	0.936585
CG1743-PC___KOG0683	0.997297	0.997297	0.997297	0.997297	0.991892	1	0.981081	1	1	0.997297	1	1	0.997297
CG17498-PA___KOG3285	0.961538	0.961538	0.975962	0.980769	0.966346	0.971154	0.980769	0.971154	0.975962	0.980769	0.956731	0.966346	0.966346
CG17521-PA___KOG0857	0.744292	0.958904	0.958904	0.954338	0.958904	0.954338	0.621005	0.949772	0.954338	0.958904	0.958904	0.954338	0.958904
CG17565-PA___KOG0365	0.871429	0.880952	0.947619	0.869048	0.87619	0.783333	0.864286	0.87619	0.87619	0.864286	0.911905	0.864286	0.857143
CG17611-PA___KOG3185	1	1	1	1	1	1	1	1	1	1	1	1	1
CG17652-PA___KOG3164	0.616327	0.616327	0.616327	0.616327	0.616327	0.616327	0.616327	0.734694	0.75102	0.75102	0.608163	0.616327	0.746939
CG17654-PA___KOG2670	0.995392	0.937788	0.995392	0.990783	0.995392	0.995392	0.995392	0.995392	0.995392	0.995392	0.995392	0.859447	0.995392
CG17737-PA___KOG1770	1	1	1	1	1	1	1	0.927928	1	0.990991	1	1	1
CG1789-PA___KOG3237	0.689076	0.62605	0.621849	0.680672	0.718487	0.689076	0.672269	0.684874	0.731092	0.684874	0	0.684874	0.689076
CG17903-PA___KOG3453	1	1	1	1	1	1	1	1	1	1	1	1	1
CG1796-PA___KOG0285	0.73706	0.749482	0.749482	0.749482	0.749482	0.134576	0.666667	0.749482	0.749482	0.592133	0.828157	0.826087	0.749482
CG18001-PA___KOG3499	0.915493	0.873239	0.887324	0.873239	0	0.887324	0.873239	0.887324	0.873239	0.901408	0.985915	0.873239	0.873239
CG18174-PA___KOG1555	1	1	1	1	1	0.36246	1	0.964401	1	1	0.996764	0.511327	1
CG18315-PA___KOG1712	0.956284	0.759563	0.765027	0.967213	0.956284	0.95082	0.945355	0.95082	0.945355	0.825137	0.95082	0.846995	0.95082
CG18495-PA___KOG0182	0.681633	0.922449	1	0.995918	1	0.889796	1	0.922449	1	0.885714	0.914286	0.832653	0.922449
CG18591-PA___KOG1774	0.957895	0.957895	0.957895	0.957895	0.957895	0.957895	0.957895	0.968421	0.957895	0.957895	0.957895	0.957895	0.968421
CG18627-PA___KOG0366	0.913793	0.913793	0.913793	0.913793	0.913793	0.913793	0.913793	0.913793	0.913793	0.913793	0.913793	0.893678	0.908046
CG1883-PA___KOG3320	0.907692	0.984615	0.984615	0.974359	0.984615	0.779487	0.974359	0.94359	0.851282	0.974359	0.974359	0.984615	0.984615
CG1983-PA___KOG3157	0.835294	0.835294	0.917647	0.87451	0.843137	0.847059	0.960784	0.839216	0.776471	0.847059	0.85098	0.454902	0.764706
CG1994-PA___KOG2036	0.828543	0.745292	0.810704	0.16551	0.830525	0.673935	0.782953	0.791873	0.83449	0.748266	0.805748	0.786918	0.801784
CG2013-PA___KOG0419	1	1	1	1	1	1	1	1	1	1	1	1	1
CG2021-PA___KOG1784	0.989583	0.989583	0.989583	0.989583	0.989583	0.989583	0.989583	0.989583	0.989583	0.979167	0.989583	0.989583	0.989583
CG2033-PE___KOG1754	0.961832	1	1	1	1	1	1	1	1	1	1	0.969466	1
CG2128-PA___KOG1342	0.927107	0.94533	0.995444	0.879271	0.954442	0.842825	0.94533	0.867882	0.968109	0.931663	0.936219	0.94533	0.94533
CG2171-PC___KOG1643	0.991935	1	0.995968	1	1	1	0.991935	0.850806	1	0.979839	1	1	0.987903
CG2210-PA___KOG0888	0.924855	0.895954	0.895954	0.907514	0.895954	0.890173	0.907514	0.890173	0.924855	0.890173	0.930636	0.919075	0.901734
CG2238-PB___KOG0469	0.97479	0.85114	0.985594	0.818727	0.985594	0.797119	0.883553	0.985594	0.985594	0.986795	0.986795	0.557023	0.986795
CG2241-PA___KOG0728	0.9825	0.9825	0.9825	0.9725	0.9575	0.9725	0.9825	0.9725	0.9575	0.9825	0.9725	0.9675	0.9825
CG2245-PA___KOG0567	0.821782	0.986799	0.986799	0.980198	0	0.933993	0.993399	0.970297	0.986799	0.983498	0.983498	0.970297	0.983498
CG2260-PA___KOG1272	0.708197	0.727869	0.709836	0.770492	0.701639	0.703279	0.752459	0.690164	0.703279	0.695082	0.7	0.708197	0.760656
CG2263-PA___KOG2784	0.921844	0.955912	0.951904	0.91984	0.372745	0.955912	0.925852	0.448898	0.917836	0.921844	0.923848	0.925852	0.955912
CG2453-PA___KOG1540	0.784768	0.89404	0.887417	0.860927	0.950331	0.711921	0.798013	0.798013	0.837748	0.890728	0.569536	0.794702	0.798013
CG2637-PA___KOG1241	0.970621	0.971751	0.971751	0.971751	0.963842	0.862147	0.961582	0.960452	0.968362	0.325424	0.958192	0.970621	0.961582
CG2656-PA___KOG1534	0.985915	0.982394	0.964789	0.982394	0.957746	0.989437	0.985915	0.975352	0.989437	0.985915	0.989437	0.989437	0.992958
CG2674-PE___KOG1506	0.94132	0.782396	0.94621	0.94132	0.94132	0.831296	0.94132	0.94132	0.94621	0.94132	0.94621	0.92176	0.94132
CG2827-PA___KOG2772	0.954819	0.930723	0.981928	0.930723	0.987952	0.798193	0.933735	0.933735	0.933735	0.915663	0.981928	0.981928	0.966867
CG2852-PA___KOG0880	0.781553	0.669903	0.776699	0.76699	0.771845	0.771845	0.771845	0.796117	0.786408	0.786408	0.786408	0.771845	0.771845
CG2862-PA___KOG3275	0.741722	0.847682	0.847682	0.715232	0.821192	0.807947	0.834437	0.821192	0.953642	0.794702	0.84106	0.907285	0.847682
CG2863-PA___KOG0271	0.95092	0.961145	0.957055	0.957055	0.981595	0.944785	0.957055	0.961145	0.96319	0.957055	0.97546	0.97546	0.95501
CG2885-PA___KOG0084	0.642857	0.438776	0.658163	0.831633	0.673469	0.841837	0.872449	0.862245	0.617347	0.841837	0.887755	0.841837	0.887755
CG2925-PA___KOG2636	0.896825	0.855159	0.892857	0.859127	0.890873	0.765873	0.890873	0.896825	0.896825	0.90873	0.918651	0.859127	0.702381
CG2934-PA___KOG2957	0.988604	0.988604	0.988604	0.982906	0.991453	0.994302	0.988604	0.991453	0.988604	0.988604	0.988604	0.988604	0.988604
CG2960-PA___KOG0003	0.992248	0.992248	0.992248	0.992248	0.992248	0.596899	0.992248	0.953488	0.992248	1	0.992248	0.992248	0.992248
CG2968-PA___KOG1758	0.594937	0.639241	0.639241	0.43038	0.613924	0.639241	0.639241	0.689873	0.746835	0.588608	0.632911	0.639241	0.639241
CG2976-PA___KOG0530	0.957831	0.963855	0.957831	0.96988	0.996988	0.96988	0.960843	0.96988	0.954819	0.996988	0.978916	0.975904	0.98494
CG3011-PA___KOG2467	0.881041	0.881041	0.881041	0.895911	0.862454	0.866171	0.866171	0.856877	0.873606	0.855019	0.871747	0.845725	0.860595
CG3018-PA___KOG0424	0.99375	1	0.99375	1	1	0.99375	1	0.85625	0.9625	1	1	1	1
CG3127-PA___KOG1367	0.963942	0.96875	0.963942	0.966346	0.966346	0.935096	0.971154	0.961538	0.96875	0.959135	0.975962	0.966346	0.963942
CG31305-PG___KOG0756	0.893082	0.893082	0.893082	0.893082	0.896226	0.893082	0.921384	0.893082	0.660377	0.798742	0.893082	0.893082	0.893082
CG3157-PA___KOG1374	0.94958	0.94958	0.94958	0.94958	0.943277	0.771008	0.939076	0.94958	0.936975	0.947479	0.939076	0.947479	0.939076
CG31692-PA___KOG1458	0.952239	0.955224	0.955224	0.958209	0	0.737313	0.928358	0.949254	0.958209	0.955224	0.955224	0.958209	0.958209
CG3186-PA___KOG3271	0.975	0.975	0.975	0.975	0.975	0.975	0.975	0.975	0.89375	0.975	0.975	0.975	0.975
CG3193-PA___KOG1915	0.930299	0.937411	0.937411	0.937411	0.923186	0.935989	0.927454	0.854908	0.927454	0.924609	0.937411	0.935989	0.927454
CG32253-PA___KOG2971	0.728291	0.728291	0.728291	0.62465	0.759104	0.717087	0.728291	0.728291	0.717087	0.728291	0.717087	0.773109	0.773109
CG3225-PA___KOG0922	0.936672	0.944035	0.933726	0.944035	0.938144	0.933726	0.926362	0.888071	0.798233	0.986745	0.938144	0.927835	0.938144
CG32505-PA___KOG0372	1	1	1	1	1	0.762987	1	1	0.75974	0.983766	1	1	1
CG32527-PB___KOG0462	0.814921	0.814921	0.84505	0.814921	0.596844	0.480631	0.835007	0.846485	0.816356	0.866571	0.817791	0.859397	0.799139
CG3283-PA___KOG3049	0.845638	0.845638	0.845638	0.845638	0.845638	0.845638	0.845638	0.916107	0.815436	0.916107	0.916107	0.916107	0.916107
CG33005-PA___KOG2906	1	1	1	1	0.990826	1	1	0.990826	0.990826	1	1	1	1
CG3319-PA___KOG0659	0.937853	0.960452	0.951977	0.853107	0.957627	0.80791	0.949153	0.983051	0.940678	0.985876	0.932203	0.937853	0.929379
CG33297-PC___KOG0211	0.97973	0.959459	0.97973	0.97973	0.97973	0.97973	0.97973	0.97973	0.97973	0.97973	0.97973	0.97973	0.97973
CG3329-PA___KOG0173	0.831502	0.791209	0.791209	0.838828	0.92674	0.967033	0.81685	0.809524	0.798535	0.970696	0.813187	0.783883	0.941392
CG3333-PA___KOG2529	0.817289	0.789784	0.817289	0.779961	0.787819	0.81336	0.78389	0.80943	0.343811	0.825147	0.825147	0.823183	0.799607
CG3395-PD___KOG3301	0.918367	0.933673	0.933673	0.933673	0.933673	0.933673	0.933673	0.933673	0.933673	0.933673	0.933673	0.933673	0.933673
CG3416-PA___KOG1556	0.858407	0.858407	0.858407	0.849558	0.858407	0.858407	0.846608	0.849558	0.849558	0.855457	0.858407	0.849558	0.858407
CG3422-PA___KOG0183	0.9	0.904	0.9	0.924	0.924	0.924	0.876	0.924	0.924	0.768	0.92	0.924	0.924
CG3450-PA___KOG3493	0.986486	1	1	1	1	0.986486	0.986486	0.743243	0.986486	0.986486	0.986486	0.945946	0.986486
CG3460-PA___KOG2613	0.873563	0.875479	0.875479	0.883142	0.883142	0.863985	0.875479	0.873563	0.869732	0.860153	0.842912	0.842912	0.875479
CG3469-PA___KOG0367	0.838384	0.856061	0.856061	0.792929	0.815657	0.363636	0.792929	0.790404	0.813131	0.674242	0.787879	0.752525	0.810606
CG3476-PA___KOG0758	0.97	0.96	0.96	0.976667	0.976667	0.976667	0.983333	0.96	0.976667	0.983333	0.973333	0.966667	0.986667
CG3499-PB___KOG0734	0.468114	0.629579	0.639077	0.578019	0.648575	0.599729	0.535957	0.654003	0.63365	0.687924	0.63772	0.626866	0.660787
CG3534-PA___KOG2531	0.880651	0.867993	0.81736	0.869801	0.864376	0.726944	0.74141	0.770344	0.830018	0	0.857143	0.801085	0.875226
CG3539-PD___KOG1301	0.879939	0.925532	0.933131	0.74772	0.943769	0.756839	0.81459	0.893617	0.895137	0.843465	0.933131	0.860182	0.928571
CG3564-PA___KOG1692	0.899522	0.899522	0.899522	0.894737	0.899522	0.899522	1	0.899522	0.904306	0.904306	0.894737	0.904306	0.899522
CG3590-PA___KOG2700	0.792531	0.991701	0.995851	0.991701	0.991701	0.991701	0.90249	0.983402	0.991701	0.904564	0.90249	0.991701	0.991701
CG3608-PA___KOG1235	0.845857	0.853565	0.849711	0.720617	0.843931	0.857418	0.851638	0.855491	0.849711	0.83815	0.836224	0.635838	0.83237
CG3612-PA___KOG1353	0.990958	0.990958	0.990958	0.974684	0.994575	0.757685	0.555154	0.972875	0.972875	0.538879	0.992767	0.952984	0.976492
CG3664-PA___KOG0092	0.790909	0.8	0.790909	0.781818	0.463636	0.854545	0.804545	0.790909	0.790909	0.804545	0.777273	0.836364	0.759091
CG3671-PA___KOG1291	0	0	0	0	0	0	0	0	0	0	0	0.81072	0
CG3704-PA___KOG1532	0.582245	0.582245	0.590078	0.600522	0.582245	0.597911	0.490862	0.32376	0.592689	0.610966	0.590078	0.584856	0.618799
CG3724-PA___KOG2653	0.875519	0.962656	0.96473	0.966805	0.96473	0.970954	0.941909	0.96888	0.96888	0.96473	0.96473	0.96473	0.948133
CG3731-PA___KOG0960	0.955414	0.955414	0.955414	0.993631	0.955414	0.993631	0.993631	0.993631	0.993631	0.993631	0.993631	0.993631	0.949045
CG3821-PA___KOG0556	0.902256	0.774436	0.900376	0.898496	0.898496	0.278195	0.659774	0.776316	0.827068	0.832707	0.902256	0.593985	0.896617
CG3861-PA___KOG2617	0.991398	0.963441	0.969892	0.963441	0.952688	0.963441	0.972043	0.963441	0.963441	0.434409	0.969892	0.963441	0.963441
CG3911-PA___KOG3330	0.642458	0.927374	1	0.927374	0.927374	0.916201	1	0.927374	0.927374	0.608939	1	1	0.927374
CG3931-PA___KOG3013	0.956522	0.702341	0.896321	0.943144	0.913043	0.528428	0.936455	0.90301	0.70903	0.919732	0.936455	0.936455	0.936455
CG3948-PA___KOG3343	0.96	0.96	0.874286	0.96	0.96	0.96	0.96	0.96	0.88	0.96	0.96	0.885714	0.96
CG3949-PA___KOG3387	0.96875	0.96875	0.96875	0.929688	0.96875	0.96875	0.992188	0.96875	0.96875	0.96875	0.96875	0.96875	0.96875
CG3997-PA___KOG0002	0.980769	0.980769	0.980769	0.980769	0.980769	0.980769	0.980769	0.980769	0.980769	0.653846	0.980769	1	0.980769
CG4003-PA___KOG1942	0.995624	0.995624	0.995624	0.995624	0.995624	0.884026	0.971554	0.993435	0.95186	0.643326	0.993435	0.921225	0.993435
CG4008-PA___KOG2775	0.826281	0.826281	0.826281	0.826281	0.821826	0.699332	0.826281	0.826281	0.826281	0.826281	0.826281	0.826281	0.826281
CG4016-PB___KOG1358	0.861407	0.748401	0.8742	0.869936	0.776119	0.763326	0.842217	0.820896	0.859275	0.859275	0.82516	0.823028	0.823028
CG4046-PA___KOG1753	0.872483	0.872483	0.872483	0.879195	0.879195	0.872483	0.892617	0.872483	0.879195	0.885906	0.872483	0.879195	0.872483
CG4082-PA___KOG0481	0.922343	0.995913	0.998638	0.950954	0.997275	0.715259	0.885559	0.980926	0.995913	1	0.995913	1	0.99455
CG4083-PA___KOG1566	0.932353	0.932353	0.923529	0.932353	0.926471	0.929412	0.988235	0.770588	0.932353	0.917647	0.932353	0.932353	0.976471
CG4087-PA___KOG1762	0.59292	0.99115	0.964602	0.964602	0.982301	0.59292	0.59292	0.964602	0.59292	0.59292	0.59292	0.982301	0.982301
CG4097-PA___KOG0179	0.966102	0.966102	0.966102	0.974576	0.974576	0.974576	0.974576	0.974576	0.966102	0.966102	0.974576	0.974576	0.974576
CG4108-PA___KOG3232	0.985294	0.960784	0.960784	0.980392	0.960784	0.995098	0.960784	0.960784	0.960784	0.348039	0.990196	0.985294	0.965686
CG4111-PB___KOG3436	0.766129	0.983871	0.983871	0.983871	0.983871	0.620968	0.983871	0.983871	0.983871	0.983871	0.983871	0.983871	0.983871
CG4147-PC___KOG0100	0.958904	0.920852	0.958904	0.907154	0.937595	0.920852	0.90411	0.937595	0.943683	0.937595	0.907154	0.908676	0.937595
CG4152-PA___KOG0948	0.902462	0.902462	0.902462	0.903409	0.89678	0.766098	0.897727	0.995265	0.901515	0.888258	0.797348	0.903409	0.898674
CG4185-PA___KOG0871	0.733696	0.733696	0.733696	0.733696	0.733696	0.733696	0.717391	0.733696	0.733696	0.733696	0.733696	0.733696	0.733696
CG4236-PA___KOG0264	0.830626	0.969838	0.969838	0.979118	0.972158	0.832947	0.856148	0.788863	0.972158	0.410673	0.969838	0.972158	0.976798
CG4258-PA___KOG2874	0.815029	0.872832	0.875723	0.901734	0.855491	0.789017	0.890173	0.855491	0.861272	0.895954	0.884393	0.890173	0.884393
CG4260-PA___KOG1077	1	0.98406	1	1	1	1	1	1	1	1	1	1	1
CG4265-PA___KOG1415	0.982456	0.982456	0.982456	0.97807	0.97807	0.982456	0.969298	0.97807	0.97807	0.964912	0.973684	0.960526	0.973684
CG4279-PA___KOG1782	0.978261	0.855072	0.978261	0.978261	0.971014	0.978261	0.949275	0.978261	0.978261	0	0.978261	0.978261	0.971014
CG4307-PA___KOG1662	0.895238	0.895238	0.895238	0.890476	0.890476	0.885714	0.895238	0.895238	0.871429	0.895238	0.890476	0.895238	0.87619
CG4311-PA___KOG1393	0.965665	0.965665	0.965665	0.965665	0.965665	0.965665	0.969957	0.965665	0.965665	0.965665	0.978541	0.965665	0.965665
CG4347-PA___KOG2638	0.96929	0.96929	0.96929	0.96929	0.96929	0.96929	0.975048	0.96929	0.96929	0.988484	0.96929	0.96929	0.96737
CG4364-PA___KOG2481	0.702229	0.702229	0.700637	0.697452	0.702229	0.700637	0.702229	0.461783	0.700637	0.702229	0.700637	0.576433	0.697452
CG4406-PA___KOG1349	0.817416	0.859551	0.817416	0.831461	0.817416	0.811798	0.817416	0.817416	0.817416	0.817416	0.817416	0.884831	0.789326
CG4422-PA___KOG1439	1	1	1	0.97973	1	1	1	1	1	1	1	0.995495	1
CG4494-PA___KOG1769	0.901099	0.901099	0.901099	0.901099	0.901099	0.901099	0.901099	0.901099	0.901099	0.912088	0.901099	0.901099	0.868132
CG4573-PA___KOG1149	0.947266	0.935547	0.935547	0.935547	0.974609	0.759766	0.970703	0.947266	0.929688	0.939453	0.935547	0.939453	0.957031
CG4610-PA___KOG2311	0	0	0	0	0	0	0	0	0	0	0	0.942598	0
CG4634-PA___KOG1626	0.60767	0.342183	0.581121	0.581121	0.613569	0.60472	0.581121	0.707965	0.581121	0.60177	0.581121	0.569322	0.932153
CG4651-PA___KOG3295	0.817352	0.835616	0.799087	0.835616	0.849315	0.442922	0.83105	0.835616	0.817352	0.858447	0.579909	0.817352	0.835616
CG4659-PA___KOG0780	0.952849	0.952849	0.952849	0.950884	0.950884	0.950884	0.952849	0.952849	0.950884	0.952849	0.950884	0.948919	0.950884
CG4685-PB___KOG2451	0.943137	0.943137	0.943137	0.941176	0.980392	0.943137	0.943137	0.943137	0.943137	0.943137	0.943137	0.970588	0.943137
CG4759-PA___KOG3418	0.875	0.830882	0.830882	0.830882	0.830882	0.830882	0.830882	0.830882	0.830882	0.830882	1	0.830882	0.830882
CG4769-PA___KOG3052	0.779221	0.772727	0.772727	0.711039	0.775974	0.63961	0.769481	0.779221	0.727273	0.779221	0.584416	0.503247	0.782468
CG4800-PA___KOG1727	0.988439	0.953757	0.947977	0.953757	0.947977	0.942197	0.947977	0.919075	0.947977	0.953757	0.953757	0.942197	0.514451
CG4849-PA___KOG0468	0.993852	0.538934	0.995902	0.989754	0.995902	0.69877	0.867828	0.995902	0.994877	0.848361	0.994877	0.967213	0.968238
CG4858-PA___KOG3022	0.83908	0.842912	0.869732	0.850575	0.988506	0.835249	0.823755	0.827586	0.846743	0.862069	0.846743	0.83908	0.854406
CG4866-PA___KOG4655	0.978022	0.961538	0.956044	0.956044	0.956044	0.708791	0.961538	0.961538	0.961538	0.956044	0.956044	0.956044	0.961538
CG4918-PB___KOG3449	0.570175	0.508772	0.508772	0.508772	0.508772	0	0.517544	0.54386	0.508772	0.508772	0.508772	0.570175	0.508772
CG4938-PA___KOG2509	0.813397	0.80622	0.80622	0.789474	0.791866	0.789474	0.801435	0.813397	0.811005	0.794258	0.401914	0.574163	0.791866
CG5029-PA___KOG0788	0.612069	0.623563	0.767241	0.75	0.727011	0.376437	0.787356	0.79023	0.784483	0.701149	0.795977	0.755747	0.850575
CG5033-PA___KOG0650	0.624204	0	0.741401	0.814013	0.814013	0.0687898	0.812739	0.701911	0.810191	0.771975	0.75414	0.811465	0.817834
CG5091-PA___KOG2575	0.987395	0.983193	0.983193	0.983193	0.983193	0.983193	0.987395	0.926471	0.960084	0.983193	0.987395	0.987395	0.987395
CG5163-PA___KOG3463	0.962617	0.962617	0.962617	0.962617	0.962617	0.962617	0.962617	0.962617	0.962617	0.962617	0.962617	0.990654	0.962617
CG5165-PA___KOG0625	0.966132	0.55615	0.983957	0.759358	0.973262	0.982175	0.99287	0.98574	0.12656	0.987522	0.994652	0.855615	0.994652
CG5183-PA___KOG3106	0.985915	0.943662	0.943662	0.943662	0	1	0.943662	0.99061	0.943662	0.943662	0.943662	0.826291	0.943662
CG5188-PA___KOG2738	0.883648	0.830189	0.81761	0.622642	0.845912	0.625786	0.786164	0.625786	0.619497	0.820755	0.852201	0.845912	0.845912
CG5193-PA___KOG1597	0.943038	0.939873	0.939873	0.939873	0.939873	0.933544	0.939873	0.939873	0.822785	0.939873	0.939873	0.939873	0.939873
CG5205-PA___KOG0952	0.81044	0.788004	0.789377	0.732601	0.800824	0.740842	0.732601	0.775641	0.596154	0.679945	0.57326	0.751832	0.786172
CG5214-PA___KOG0559	0.692964	0.692964	0.692964	0.690832	0.692964	0.633262	0.30064	0.695096	0.692964	0.633262	0.469083	0.692964	0.692964
CG5220-PA___KOG1099	0.828383	0.89769	0.966997	0.828383	0.828383	0.828383	0.828383	0.861386	0.828383	0.828383	0.828383	0.828383	0.828383
CG5258-PA___KOG3167	1	1	1	1	1	1	0.950311	1	1	0.950311	1	0.987578	1
CG5266-PA___KOG0181	0.944681	0.944681	0.93617	0.944681	0.961702	0.753191	0.948936	0.970213	0.940426	0.948936	0.948936	0.944681	0.965957
CG5268-PA___KOG3442	0.894366	0.894366	0.894366	0.915493	0.915493	0.795775	0.915493	0.795775	0.866197	0.823944	0.795775	0.908451	0.859155
CG5277-PA___KOG3163	1	1	1	1	1	1	1	1	1	1	1	1	1
CG5288-PA___KOG0631	0.928717	0.928717	0.928717	0.930754	0.924644	0.928717	0.930754	0.928717	0.934827	0.95723	0.930754	0.928717	0.930754
CG5338-PB___KOG3411	0.839744	0.903846	0.878205	0.903846	0	0.384615	0.833333	0.871795	0.852564	0.801282	0.820513	0.512821	0.846154
CG5353-PB___KOG1637	0.960926	0.966715	0.976845	0.972504	0.667149	0.785818	0.962373	0.971056	0.532562	0.544139	0.685962	0.966715	0.971056
CG5371-PA___KOG1112	0.97786	0.97786	0.97786	0.98893	0.97909	0.97909	0.98401	0.97786	0.97786	0.97786	0.97786	0.97909	0.98647
CG5378-PA___KOG0687	0.851282	0.730769	0.815385	0.874359	0.810256	0.733333	0.787179	0.735897	0.730769	0.730769	0.758974	0.717949	0.712821
CG5384-PA___KOG1872	0.878151	0.89916	0.951681	0.810924	0.661765	0.254202	0.817227	0.836134	0.773109	0.735294	0.80042	0.695378	0.846639
CG5517-PA___KOG0959	0.570736	0.530039	0.598837	0.746124	0.775194	0	0.690891	0.693798	0.51938	0.631783	0.590116	0.656008	0.804264
CG5519-PA___KOG0289	0.812253	0.907115	0.899209	0.895257	0.91502	0.237154	0.715415	0.936759	0.918972	0.93083	0.913043	0.905138	0.905138
CG5525-PA___KOG0358	0.855805	0.750936	0.994382	0.981273	0.988764	0.816479	0.878277	0.985019	0.994382	0.580524	0.868914	0.857678	0.956929
CG5547-PB___KOG2803	0.720812	0.880711	0.819797	0.819797	0.880711	0.880711	0.93401	0.880711	0.941624	0.959391	0.560914	0.875635	0.845178
CG5589-PA___KOG0344	0.552941	0.544538	0.677311	0.438655	0.581513	0.65042	0.547899	0.589916	0.593277	0.662185	0.487395	0.552941	0.690756
CG5605-PC___KOG0688	0.883827	0.943052	0.933941	0.899772	0.933941	0.528474	0.933941	0.933941	0.965831	0.589977	0.933941	0.917995	0.567198
CG5629-PB___KOG2728	0.901274	0.27707	0.907643	0.898089	0.89172	0.796178	0.89172	0.863057	0.914013	0.589172	0.907643	0.89172	0.796178
CG5677-PA___KOG3372	0.972222	0.972222	0.972222	0.972222	0.972222	0.983333	0.972222	0.944444	1	1	1	0.994444	0.972222
CG5705-PA___KOG2726	0.888041	0.913486	0.913486	0.913486	0.895674	0.888041	0.875318	0.882952	0.888041	0.913486	0.888041	0.880407	0.590331
CG5706-PA___KOG2472	0.989831	0.947458	0.998305	0.971186	0.99661	0.655932	0.99322	0.99661	0.994915	0.238983	0.998305	0.994915	0.961017
CG5823-PA___KOG0894	0.56338	0.573944	0.573944	0.605634	0.478873	0.605634	0.605634	0.471831	0.573944	0.471831	0.573944	0.609155	0.573944
CG5827-PA___KOG0402	0.967742	0.956989	0.956989	0.956989	0.956989	0.956989	0.774194	0.956989	0.956989	0.956989	0.956989	0.956989	0.956989
CG5864-PA___KOG0934	0.993671	0.993671	0.993671	0.993671	0.993671	0.993671	0.993671	0.993671	0.993671	0.993671	0.993671	0.993671	0.993671
CG5915-PA___KOG0394	1	1	1	1	1	1	1	0.947115	1	0.783654	1	1	1
CG5919-PA___KOG0142	0.81323	0.821012	0.821012	0.821012	0.805447	0.642023	0.824903	0.844358	0.836576	0.828794	0.81323	0.614786	0.828794
CG5946-PA___KOG0534	0.866242	0.926752	0.926752	0.863057	0.863057	0.875796	0.933121	0.863057	0.856688	0.933121	0.856688	0.933121	0.920382
CG5949-PA___KOG0969	1	1	1	1	1	1	1	0.958829	1	1	1	1	1
CG5970-PA___KOG2749	0.995283	0.990566	0.988208	0.995283	0.992925	0.556604	0.988208	0.992925	0.985849	0.974057	0.988208	0.985849	0.985849
CG6007-PA___KOG1211	0.986248	0.980354	0.986248	0.980354	0.980354	0.976424	0.980354	0.984283	0.766208	0.980354	0.968566	0.980354	0.984283
CG6016-PA___KOG2877	0.827751	0.610048	0.744019	0.830144	0.763158	0.834928	0.820574	0.803828	0.933014	0.803828	0.925837	0.930622	0.739234
CG6050-PA___KOG0460	0.836735	0.838776	0.836735	0.863265	0.834694	0.836735	0.836735	0.836735	0.838776	0.838776	0.859184	0.771429	0.887755
CG6056-PA___KOG0935	0.993007	0.993007	0.993007	0.993007	0.993007	0.979021	0.993007	0.993007	0.993007	0.993007	0.993007	0.993007	0.762238
CG6057-PA___KOG0018	0.824859	0.501211	0.876513	0.819209	0.798224	0.618241	0.809524	0.807103	0.538337	0.82728	0.533495	0.74657	0.844229
CG6197-PA___KOG2047	0.970588	0.970588	0.970588	0.972851	0.89819	0.967195	0.972851	0.798643	0.89819	0.977376	0.972851	0.89819	0.89819
CG6213-PA___KOG1772	0.567797	0.59322	0.652542	0.957627	0.610169	0.474576	0.652542	0.508475	0.59322	0.457627	0.508475	0	0.635593
CG6223-PA___KOG1058	0.621762	0.196891	0.67772	0.611399	0.782383	0.254922	0.227979	0.696373	0.651813	0.654922	0.675648	0.694301	0.675648
CG6230-PA___KOG0209	0.893148	0.915987	0.916803	0.967374	0.914356	0.91354	0.88907	0.921697	0.933116	0.925775	0.89478	0.915171	0.920881
CG6233-PA___KOG1816	0.583596	0.984227	0.747634	0.788644	0.949527	0.757098	0.763407	0.757098	0.763407	0.971609	0.810726	0.766562	0.769716
CG6258-PA___KOG2035	1	1	1	0.977591	1	0.759104	1	0.977591	1	1	0.977591	1	0.977591
CG6335-PA___KOG1936	0.948375	0.950287	0.950287	0.961759	0.957935	0.950287	0.954111	0.837476	0.950287	0.992352	0.948375	0.952199	0.956023
CG6341-PA___KOG1668	0.80916	0.854962	0.854962	0.854962	0.71374	0.438931	0.881679	0.851145	0.854962	0.854962	0.870229	0.854962	0.881679
CG6415-PA___KOG2770	0.948276	0.948276	0.948276	0.948276	0.950739	0.923645	0.94335	0.921182	0.950739	0.891626	0.948276	0.918719	0.926108
CG6439-PA___KOG0784	0.90566	0.719677	0.832884	0.884097	0.87062	0.487871	0.830189	0.859838	0.754717	0.881402	0.822102	0.878706	0.832884
CG6476-PB___KOG0466	0.932773	0.934874	0.953782	0.932773	0.901261	0.827731	0.901261	0.941176	0.926471	0.920168	0.901261	0.901261	0.655462
CG6510-PA___KOG0829	0.955056	0.955056	0.955056	0.955056	0.955056	0.662921	0.955056	0.955056	0.955056	0.955056	0.955056	0.955056	0.955056
CG6546-PA___KOG0679	0.838028	0.985915	1	0.971831	0.892019	0.725352	0.840376	0.969484	0.929577	0.915493	0.971831	0.725352	0.985915
CG6601-PA___KOG0094	0.995215	0.990431	0.995215	0.995215	0.995215	0.755981	0.990431	0.784689	0.995215	0.770335	0.995215	0.545455	0.885167
CG6603-PA___KOG0103	0.780124	0.549068	0.76646	0.760248	0.814907	0.812422	0.678261	0.77764	0.798758	0.807453	0.771429	0.857143	0.795031
CG6610-PA___KOG1775	0.945652	0.880435	0.880435	0.945652	0.945652	0.945652	0.945652	0.956522	0.880435	0.956522	0.945652	0.945652	0.913043
CG6699-PA___KOG0276	0.768306	0.251366	0.79235	0.856831	0.824044	0.852459	0.784699	0.856831	0.813115	0.861202	0.886339	0.854645	0.824044
CG6719-PA___KOG3313	0.805128	0.871795	0.805128	0.846154	0.841026	0.8	0.866667	0.661538	0.866667	0.769231	0.8	0.789744	0.8
CG6724-PA___KOG0313	0.890736	0.897862	0.945368	0.743468	0.876485	0.752969	0.885986	0.947743	0.895487	0.904988	0.885986	0.940618	0.909739
CG6750-PA___KOG3188	0.866935	0.866935	0.879032	0.879032	0.866935	0.866935	0.879032	0.879032	0.879032	0.866935	0.866935	0.560484	0.866935
CG6764-PA___KOG1723	0.703125	0.703125	0.703125	0.703125	0.703125	0.703125	0.703125	0.703125	0.703125	0.703125	0.703125	0.734375	0.703125
CG6767-PB___KOG1448	0.88946	0.917738	0.88946	0.879177	0.879177	0.946015	0.88946	0.915167	0.88946	0.96144	0.920308	0.719794	0.884319
CG6769-PA___KOG2785	0.741463	0.719512	0.712195	0.739024	0.763415	0.685366	0.658537	0.758537	0.770732	0.734146	0.721951	0.636585	0.731707
CG6840-PA___KOG4392	0.898305	0.923729	0.898305	0.898305	0.898305	0.779661	0.898305	0.898305	0.940678	0.898305	0.898305	0.898305	0.898305
CG6841-PA___KOG0495	0.943133	0.948498	0.962446	0.962446	0.962446	0.430258	0.959227	0.94206	0.944206	0.959227	0.961373	0.961373	0.961373
CG6854-PC___KOG2387	0.878981	0.89172	0.86465	0.886943	0.850318	0.878981	0.896497	0.896497	0.898089	0.878981	0.883758	0.673567	0.888535
CG6871-PA___KOG0047	0.928994	0.938856	0.942801	0.942801	0.962525	0.942801	0.942801	0.942801	0.942801	0.925049	0.940828	0.942801	0.940828
CG6876-PA___KOG2574	0.812749	0.850598	0.818725	0.842629	0.591633	0.776892	0.848606	0.848606	0.820717	0.814741	0.850598	0.816733	0.846614
CG6877-PA___KOG2981	0.613293	0.634441	0.634441	0.73716	0.634441	0.516616	0.706949	0.537764	0.634441	0.728097	0.628399	0.555891	0.628399
CG6988-PA___KOG0190	0.784708	0.841046	0.851107	0.83501	0.810865	0.67002	0.810865	0.847082	0.83501	0.843058	0.812877	0.826962	0.830986
CG6998-PB___KOG3430	1	1	1	1	1	1	1	1	1	0.911111	1	1	1
CG7007-PA___KOG0233	0.985915	0.985915	0.985915	0.976526	0.976526	0.976526	0.976526	0.976526	0.976526	0.976526	0.981221	0.981221	0.976526
CG7024-PA___KOG0225	0.752083	0.74375	0.739583	0.7375	0.604167	0.597917	0.61875	0.727083	0.71875	0	0.71875	0.720833	0.71875
CG7033-PC___KOG0363	0.975655	0.968165	0.975655	0.975655	0.996255	0.623596	0.85206	0.973783	0.977528	0.975655	0.973783	0.559925	0.975655
CG7048-PA___KOG3048	0.64497	0.869822	0.64497	0.680473	0.674556	0.674556	0.680473	0.461538	0.840237	0.846154	0.686391	0.680473	0.869822
CG7057-PA___KOG0938	0.86758	1	0.993151	1	0.995434	0.899543	1	0.993151	1	1	1	1	1
CG7073-PA___KOG0077	0.927835	0.726804	1	1	1	0.675258	0.793814	0.927835	1	0.814433	1	1	1
CG7108-PA___KOG2851	0.587699	0.678815	0.740319	0.726651	0.906606	0.740319	0.826879	0.726651	0.892938	0.911162	0.908884	0.740319	0.583144
CG7109-PA___KOG0371	0.996774	1	1	1	1	0.974194	1	1	0.893548	0.716129	1	0.677419	1
CG7111-PA___KOG0279	1	1	1	1	1	0.673981	1	1	1	1	1	1	0.978056
CG7176-PC___KOG1526	0.82766	0.880851	0.910638	0.878723	0.868085	0.865957	0.865957	0.868085	0.868085	0.882979	0.868085	0.868085	0.868085
CG7269-PB___KOG0329	0.948235	0.948235	0.948235	0.948235	0.948235	0.948235	0.948235	0.941176	0.948235	0.945882	0.948235	0.938824	0.948235
CG7277-PA___KOG3855	0.682008	0.803347	0.784519	0.713389	0.441423	0.811715	0.705021	0.822176	0.788703	0.805439	0.797071	0.830544	0.824268
CG7338-PA___KOG1980	0.928834	0.92638	0.928834	0.961963	0.923926	0.960736	0.961963	0.942331	0.948466	0.84908	0.927607	0.932515	0.930061
CG7339-PA___KOG3297	0.879668	0.879668	0.879668	0.879668	0.879668	0.73029	0.879668	0.622407	0.879668	0.879668	0.879668	0.879668	0.879668
CG7359-PA___KOG0862	1	1	1	1	1	1	0.981132	1	1	1	1	1	1
CG7375-PA___KOG0420	0.983516	0.983516	0.983516	0.983516	0.983516	0.983516	0.983516	0.983516	0.983516	0.983516	0.983516	0.983516	0.983516
CG7424-PA___KOG3464	0.961905	0.990476	0.990476	0.990476	0.990476	0.990476	0.990476	0.990476	0.990476	0.990476	0.990476	0.990476	0.92381
CG7430-PA___KOG1335	0.942574	0.936634	0.942574	0.942574	0.948515	0.863366	0.90099	0.940594	0.942574	0.932673	0.942574	0.928713	0.942574
CG7435-PA___KOG0073	1	1	1	0.772973	1	1	1	1	1	1	1	1	1
CG7483-PA___KOG0328	0.9825	0.9825	0.9825	0.9825	0.9825	0.9825	0.9825	0.9975	0.9825	0.9825	0.98	0.9825	0.9825
CG7490-PA___KOG0815	0.792453	0.619497	0.792453	0.849057	0.808176	0.827044	0.823899	0.849057	0.792453	0.808176	0.827044	0.808176	1
CG7516-PA___KOG2321	0.720222	0.815789	0.716066	0.781163	0.804709	0.67313	0.714681	0.972299	0.698061	0.962604	0.710526	0.699446	0.702216
CG7538-PA___KOG0477	0.975225	0.97973	0.980856	0.927928	0.861486	0.939189	0.774775	0.886261	0.922297	0.923423	0.820946	0.948198	0.972973
CG7581-PA___KOG1036	0.82263	0.972477	0.984709	0.972477	0.972477	0.792049	0.981651	0.987768	0.981651	0.987768	0.975535	0.987768	0.987768
CG7610-PC___KOG1531	0.872483	0.872483	0.88255	0.932886	0.855705	0.862416	0.88255	0.90604	0.862416	0.895973	0.892617	0.862416	0.88255
CG7637-PA___KOG3503	0.907692	0.923077	0.769231	0.907692	0.892308	1	1	0.907692	0.569231	0.661538	0.769231	1	0.969231
CG7698-PA___KOG1137	0.865693	0.581022	0.878832	0.836496	0.891971	0.353285	0.862774	0.8	0.865693	0.725547	0.705109	0.629197	0.862774
CG7724-PA___KOG1430	0	0	0	0	0	0	0	0	0	0	0	0	0
CG7726-PA___KOG0397	0.875676	0.945946	0.945946	0.681081	0.945946	0.708108	0.935135	0.935135	0.918919	0.924324	0.935135	0.935135	0.972973
CG7808-PC___KOG3283	0.947368	0.980861	0.980861	0.923445	0.980861	0.980861	0.990431	0.971292	0.971292	0.971292	0.971292	0.980861	0.971292
CG7823-PA___KOG3205	0.89604	0.89604	0.89604	0.89604	0.89604	0.89604	0.886139	0.891089	0.89604	0.891089	0.89604	0.688119	0.89604
CG7834-PB___KOG3180	0.948819	0.948819	0.948819	0.948819	0.948819	0.948819	0.948819	0.948819	0.948819	1	0.948819	0.948819	0.948819
CG7857-PA___KOG2606	0.955272	0.939297	0.533546	0.677316	0.520767	0.520767	0.923323	0.696486	0.495208	0.709265	0.939297	0.527157	0.942492
CG7883-PA___KOG1466	0.794788	0.954397	0.928339	0.918567	0.576547	0.964169	0.954397	0.944625	0.947883	0.964169	0.934853	0.918567	0.95114
CG7925-PB___KOG1750	0.787234	0.808511	0.808511	0.787234	0.780142	0.801418	0.971631	0.787234	0.687943	0.780142	0.787234	0.808511	0.787234
CG7939-PA___KOG0878	0.792593	1	1	1	1	1	1	1	0.555556	1	1	1	1
CG7948-PA___KOG1433	0.916914	0.916914	0.890208	0.916914	0.916914	0.919881	0.916914	0.916914	0.367953	0.916914	0.916914	0.857567	0.922849
CG7961-PA___KOG0292	0.834818	0.866397	0.878543	0.751417	0.868826	0.879352	0.801619	0.868016	0.882591	0.88583	0.88583	0.791093	0.877733
CG7993-PA___KOG3031	0.894081	0.894081	0.88785	0.884735	0.890966	0.894081	0.909657	0.866044	0.890966	0.894081	0.890966	0.903427	0.875389
CG7998-PA___KOG1494	0.913947	0.928783	0.931751	0.931751	0.922849	0.922849	0.928783	0.928783	0.925816	0.919881	0.928783	0.925816	0.928783
CG8019-PA___KOG1123	0.747184	0.357947	0.843554	0.822278	0.864831	0.400501	0.745932	0.753442	0.836045	0.877347	0.813517	0.806008	0.837297
CG8036-PB___KOG0523	0.923445	0.299841	0.945774	0.948963	0.956938	0.232855	0.944179	0.593301	0.976077	0.942584	0.960128	0.625199	0.947368
CG8048-PC___KOG2909	0.848758	0.89842	0.848758	0.844244	0.844244	0.749436	0.848758	0.857788	0.896163	0.844244	0.851016	0.785553	0.846501
CG8142-PA___KOG0989	0.988701	0.915254	0.954802	0.983051	0.881356	0.872881	0.991525	0.855932	0.903955	0.940678	0.858757	0.788136	0.983051
CG8186-PA___KOG1647	0.91498	0.906883	1	0.817814	0.894737	0.574899	0.935223	0.935223	0.935223	0.931174	0.817814	0.817814	0.935223
CG8210-PA___KOG3432	0.912	0.912	0.912	0.944	0.944	0.912	0.936	0.912	0.912	0.912	0.936	0.912	0.912
CG8228-PA___KOG1299	0.907826	0.930435	0.926957	0.977391	0.925217	0.627826	0.827826	0.692174	0.932174	0.932174	0.973913	0.930435	0.928696
CG8231-PA___KOG0359	1	0.992509	0.992509	1	1	0.7397	0.996255	0.996255	0.998127	0.996255	1	1	1
CG8239-PA___KOG2833	0.994859	0.994859	0.966581	0.987147	0.976864	0.971722	0.987147	0.987147	0.886889	0.987147	0.984576	0.984576	0.992288
CG8251-PA___KOG2446	0.912343	0.989267	0.994633	0.910555	0.976744	0.654741	0.821109	0.980322	0.987478	0.921288	0.989267	0.685152	0.989267
CG8258-PA___KOG0362	0.990859	0.531993	1	1	0.994516	0.996344	1	0.987203	1	1	0.989031	0.990859	1
CG8284-PA___KOG0418	1	1	1	0.985	1	1	0.975	1	1	0.555	0.985	1	0.995
CG8327-PA___KOG1562	0.986111	0.986111	0.982639	0.982639	0.982639	0.986111	0.979167	0.975694	0.979167	0.989583	0.989583	0.982639	0.979167
CG8332-PA___KOG0898	0.818792	0.973154	0.979866	0.979866	0.785235	0.979866	0.979866	0.979866	0.979866	0.785235	0.979866	0.979866	0.979866
CG8340-PA___KOG1487	0.934959	0.932249	0.98916	0.9729	0.9729	0.758808	0.932249	0.932249	0.940379	0.921409	0.937669	0.9729	0.934959
CG8351-PA___KOG0361	0.954128	0.612844	0.917431	0.915596	0.944954	0.625688	0.836697	0.922936	0.915596	0.902752	0.855046	0.915596	0.913761
CG8392-PA___KOG0174	0.88	0.684444	0.871111	0.915556	0.915556	0.897778	0.915556	0.902222	0.902222	0.915556	0.897778	0.915556	0.915556
CG8402-PA___KOG0376	0.825336	0.827255	0.880998	0.877159	0.788868	0.865643	0.869482	0.861804	0.834933	0.867562	0.675624	0.921305	0.894434
CG8417-PA___KOG2757	0.667506	0.647355	0.652393	0.652393	0.652393	0.70529	0.692695	0.634761	0.70529	0.672544	0.700252	0.652393	0.687657
CG8439-PA___KOG0357	0.963168	0.970534	0.959484	0.963168	0.961326	0.558011	0.922652	0.963168	0.961326	0.961326	0.963168	0.451197	0.963168
CG8495-PA___KOG3506	0.947368	0.947368	0.947368	0.964912	0.929825	0.964912	0.964912	0.964912	1	0.947368	0.947368	0.947368	0.982456
CG8542-PA___KOG0102	0.742358	0.889374	0.892285	0.886463	0.839884	0.777293	0.88064	0.729258	0.822416	0.879185	0.886463	0.902475	0.89083
CG8627-PA___KOG0817	1	0.965517	0.965517	0.988506	0.965517	1	1	0.965517	0.91954	1	1	0.965517	1
CG8636-PA___KOG0122	0.892593	0.885185	0.885185	0.907407	0.907407	0.507407	0.914815	0.922222	0.922222	0.914815	0.922222	0.674074	0.922222
CG8648-PA___KOG2519	0.826425	0.84456	0.834197	0.834197	0.839378	0.712435	0.836788	0.834197	0.831606	0.84715	0.839378	0.834197	0.841969
CG8721-PA___KOG0622	0.673418	0.858228	0.855696	0.84557	0.774684	0.574684	0.324051	0.906329	0.716456	0.574684	0.855696	0.911392	0.858228
CG8728-PA___KOG2067	0.813285	0.813285	0.813285	0.850987	0.815081	0.816876	0.824057	0.795332	0.81149	0.815081	0.81149	0.637343	0.820467
CG8732-PE___KOG1180	0.828212	0.122905	0.927374	0.740223	0.98324	0.24162	0.818436	0.986034	0.98743	0.97905	0.892458	0.920391	0.98324
CG8798-PA___KOG2004	0.758689	0.803376	0.838133	0.806356	0.774578	0.690169	0.735849	0.793446	0.786495	0.685204	0.773585	0.761668	0.739821
CG8808-PA___KOG0787	0.905797	0.905797	0.913043	0.925121	0.925121	0.118357	0.509662	0.929952	0.900966	0.891304	0.913043	0.850242	0.898551
CG8857-PA___KOG1728	0.570513	0.891026	0.891026	0.891026	0.878205	0.891026	0.891026	0.891026	0.891026	0.910256	0.878205	0.891026	0.980769
CG8877-PA___KOG1795	0.901126	0.939508	0.956195	0.953692	0.954109	0.899875	0.954109	0.9199	0.940759	0.342511	0.570713	0.690029	0.952023
CG8885-PA___KOG2792	0.857143	0.865079	0.968254	0.853175	0.988095	0.833333	0.968254	0.904762	0.984127	0.884921	0.825397	0.849206	0.952381
CG8891-PA___KOG3222	0.942708	0.942708	0.942708	0.942708	0.942708	0.942708	0.963542	0.947917	0.958333	0.963542	0.947917	0.942708	0.942708
CG8900-PB___KOG3311	0.856209	0.849673	0.849673	0.849673	0.849673	0.849673	0.849673	0.849673	0.810458	0	0.849673	0.849673	0.849673
CG8905-PA___KOG0876	0.931193	0.93578	0.853211	0.848624	0.830275	0.83945	0.844037	0.93578	0.857798	0.834862	0.830275	0.830275	0.958716
CG8922-PA___KOG3291	0.842795	0.842795	0.842795	0.842795	0.842795	0.842795	0.842795	0.886463	0.834061	0.842795	0.842795	0.842795	0.842795
CG8939-PA___KOG1098	0.644254	0.720049	0.698044	0.687042	0.683374	0.679707	0.683374	0.672372	0.699267	0.245721	0.682152	0.682152	0.677262
CG8975-PA___KOG1567	0.959391	0.961929	0.992386	0.967005	0.80203	0.954315	0.898477	0.832487	0.814721	0.84264	0.832487	0.814721	0.827411
CG8977-PA___KOG0364	0.974312	0.816514	0.952294	0.858716	0.433028	0.537615	0.974312	0.93945	0.965138	0.952294	0.965138	0.622018	0.955963
CG8978-PA___KOG1523	0.962963	0.962963	0.962963	0.960317	0.960317	0.962963	0.997354	0.962963	0.962963	0.960317	0.962963	0.962963	0.962963
CG8996-PB___KOG3954	0.957704	0.993958	0.957704	0.978852	0.957704	0.957704	0.697885	0.81571	0.957704	0.954683	0.954683	0.954683	0.957704
CG9000-PA___KOG2719	0.891593	0.957965	0.891593	0.940265	0.891593	0.891593	0.935841	0.896018	0.891593	0.904867	0.891593	0.891593	0.891593
CG9012-PB___KOG0985	0.952353	0.951757	0.951757	0.949375	0.952353	0.821322	0.827874	0.952948	0.952353	0.952353	0.954735	0.879095	0.951757
CG9022-PA___KOG2754	0.948889	0.946667	0.926667	0.922222	0.928889	0.884444	0.944444	0.902222	0.917778	0.98	0.94	0.931111	0.964444
CG9042-PB___KOG2711	0.889197	0.933518	0.961219	0.889197	0.889197	0.520776	0.889197	0.908587	0.916898	0.889197	0.764543	0.941828	0.875346
CG9060-PA___KOG2703	0.746725	0.786026	0.716157	0.840611	0.79476	0.417031	0.70524	0.866812	0.825328	0.810044	0.467249	0.565502	0.860262
CG9075-PA___KOG0327	0.960396	0.997525	0.945545	0.94802	0.94802	0.977723	0.965347	0.94802	0.960396	0.945545	0.945545	0.945545	0.945545
CG9090-PA___KOG0767	0.8	0.765333	0.794667	0.808	0.816	0.698667	0.736	0.76	0.816	0.696	0.808	0.792	0.698667
CG9091-PA___KOG3475	0.776596	0.968085	0.968085	0.968085	0.957447	0.989362	0.968085	0.968085	0.968085	0	0.968085	0.968085	0.957447
CG9099-PA___KOG3239	0.715789	0.784211	0.710526	0.778947	0.778947	0.784211	0.710526	0.721053	0.710526	0.794737	0.784211	0.868421	0.778947
CG9113-PB___KOG1062	0.601842	0.639713	0.655067	0.604913	0.454452	0.611054	0.57523	0.645855	0.642784	0.517912	0.643808	0.404299	0.646878
CG9128-PA___KOG1889	0.767285	0.777403	0.822934	0.655987	0.767285	0.841484	0.708263	0.822934	0.779089	0.736931	0.799325	0.770658	0.782462
CG9177-PG___KOG2767	0.694624	0	0.744086	0.71828	0.696774	0.303226	0.587097	0.645161	0.739785	0.701075	0.552688	0.55914	0.748387
CG9193-PB___KOG1636	1	0.996169	0.996169	1	1	1	1	1	1	1	1	1	1
CG9207-PA___KOG3149	0.929825	0.929825	0.938596	0.942982	0.938596	0.934211	0.899123	0.921053	0.894737	0.973684	0.903509	0.899123	0.938596
CG9253-PA___KOG0330	0.641732	0.726378	0.726378	0.726378	0.726378	0.647638	0.726378	0.73622	0.726378	0.726378	0.726378	0.726378	0.753937
CG9281-PC___KOG0927	0.887255	0.893791	0.893791	0.893791	0.893791	0.702614	0.893791	0.893791	0.893791	0.893791	0.892157	0.893791	0.893791
CG9282-PA___KOG1722	0.692308	0.698718	0.692308	0.698718	0.692308	0.666667	0.698718	0.698718	0.698718	0.692308	0.698718	0.698718	0.698718
CG9330-PA___KOG0062	0.842031	0.8378	0.894217	0.857546	0.847673	0.744711	0.713681	0.770099	0.894217	0.840621	0.90409	0.889986	0.889986
CG9364-PC___KOG0602	0.906198	0.79397	0.896147	0.906198	0.926298	0.864322	0.896147	0.896147	0.892797	0.896147	0.917923	0.897822	0.917923
CG9388-PA___KOG0937	1	1	0.992974	1	1	1	1	1	1	1	1	1	0.990632
CG9433-PA___KOG1131	0.941558	0.953247	0.966234	0.975325	0.911688	0.332468	0.918182	0.890909	0.732468	0.954545	0.914286	0.957143	0.966234
CG9475-PA___KOG0727	0.92654	0.933649	0.940758	0.936019	0.919431	0.952607	0.924171	0.92654	0.943128	0.7109	0.957346	0.744076	0.924171
CG9539-PA___KOG1373	1	0.995807	0.997904	0.81761	0.834382	1	0.997904	0.997904	0.997904	0.966457	0.997904	0.997904	1
CG9553-PB___KOG1755	1	1	1	1	1	0.716535	1	1	1	1	1	1	1
CG9742-PA___KOG1780	0.87013	1	0.87013	0.87013	0.87013	1	0.87013	0.87013	0.87013	1	0.87013	0.87013	0.87013
CG9750-PA___KOG2680	0.896266	0.896266	0.896266	0.738589	0.896266	0.736515	0.827801	0.896266	0.56639	0.892116	0.572614	0.900415	0.875519
CG9779-PA___KOG3229	0.821429	0.803571	0.772321	0.758929	0.767857	0.9375	0.821429	0.879464	0.772321	0.799107	0.821429	0.959821	0.455357
CG9799-PA___KOG1539	0.929577	0.969664	0.970748	0.936078	0.952329	0.969664	0.923077	0.942579	0.964247	0.967497	0.932828	0.807151	0.96533
CG9802-PA___KOG0964	0.945878	0.947544	0.949209	0.94005	0.945878	0.696919	0.945878	0.950874	0.954205	0.833472	0.947544	0.910908	0.951707
CG9836-PA___KOG3361	0.774194	0.774194	0.806452	0.819355	0.787097	0.819355	0.819355	0.774194	0.774194	0.832258	0.774194	0.780645	0.8
CG9878-PB___KOG3480	0.978495	0.978495	0.978495	0.913978	0.978495	0.978495	0.967742	0.978495	0.946237	0.849462	0.978495	0.978495	0.978495
CG9888-PA___KOG1596	0.66087	0.663768	0.681159	0.657971	0.657971	0.672464	0.655072	0.663768	0.391304	0.66087	0.649275	0.66087	0.655072
CG9940-PA___KOG2303	0.888325	0.612944	0.902284	0.874365	0.870558	0.873096	0.810914	0.870558	0.871827	0.873096	0.871827	0.581218	0.701777
CG9946-PA___KOG2916	0.792398	0.795322	0.795322	0.795322	0.789474	0.681287	0.789474	0.789474	0.792398	0.80117	0.804094	0.792398	0.792398
CG9947-PA___KOG2952	0.930168	0.902235	0.902235	0.899441	0.918994	0.899441	0.885475	0.888268	0.821229	0.888268	0.893855	0.893855	0.868715
total	0.856675	0.832475	0.879429	0.859831	0.856879	0.75731	0.846707	0.856664	0.847567	0.817657	0.854035	0.833	0.876633
average	0.868553	0.858429	0.888293	0.873773	0.865202	0.791764	0.867564	0.867884	0.863834	0.841306	0.874009	0.852865	0.886541
