# Supplementary material for: Complete genome of Pieris rapae, a resilient alien, a cabbage pest, and a source of anti-cancer proteins
Source: F1000Res. 2016 Nov 3;5:2631. [Version 1] doi: 10.12688/f1000research.9765.1 (PMC5247789; doi:10.12688/f1000research.9765.1)
Supplement: Supplementary file 4 [file f1000research-5-10527-s0003.tgz › 00f8128e-fcbd-4e76-884a-c616697ff943.xlsx]

## Sheet: Sheet1
Supplementary Table S3. Protein sequences of pierisins and nitrile-specifier.
This file contains multiple sheets and each sheet corresponds to one supplement table
S3A	Sequences of pierisin
S3B	Sequences of nitrile-specifier

## Sheet: S3A
Table S3A. Sequences of pierisin
Protein ID	Sequence
Pra57.1	MTNGIQAAVVEWIRALDLEIISLLLSRAWPMAILGISELQWRPIHVTDTDDVIRLDRRQRLIRWDRRPPNEIFLEGFVPIVTRENPDWAETDLYGFVKNNHPSIFVSTTKTQRQKNRKYVWTPRSASRGIVYQYEIYAPGGVDVNDSFADASPWHNQMEVAFPGGIQNIYIRSARELHNGRIQRIWLNPNFLDPGDLETIASSSRTPQVVWRVNHPDGGHKDGRSERSADSHDDLMYGGEGDVQEDMFGDVSDNPKPFSDGEFMIESMKDKNFFLDLTQNVNGGIIHSNFYSGGNNQIWVFSYDEKKKAYKIKSYQNSKLFLSWDSNAKEMILRGYTNSGSNNQYWQIEQTGKNNRLRNLLNPDMIITAQDKPSAFGGKEVIVNTEISSSNTKSSQEWT…
Pra57.2	MTNGIQAAVVEWIRALDLEIISLLLSRAWPMALLATSELRWRPTVLTDTDNVVRLDRRQRLVRWDRRPPNEIFLDGFVPIVTRENPDWEETDLYGFAKNNHPSIFVSTTKTQRNKKKYVWTPRNANRGIVYQYEIYAPGGVDVNDSFSDASPWPNQMEVAFPGGIQNIYIRSARELHNGRIQRIWINPNFLDPGDLEPIVSSSRTPQVIWRMNHPDGGHRDQRSERSASSYDDLMYGGTGNVQEDTFGDEPNNPKPIAAGEFMIESIKDKSSFLDLSKNVNGGVIHSNVYSGGDNQIWVFSYDDNKKAYRIQSYQNSYLYLSWDSNASSKEMILRGYTNSGSNNQYWQIEQTGKNYRLRNLLNLDMIITAQDKPSAFGGKEVIVNTEISNSNTKISQEW…
Pra57.3	MLRSLILVVFVTKLFTRTRPKFLSSSQNLIKFRTNTSSKTPKFLGSMDLNDDLMRGDDGDVLEDTFGDEFENLRPLPDGEFTVKSKKYNNFVLDLSENVDGGIIHSYEYNSGDNQTWLLNYDSDKEGYTLKNKQNPDLLLSWNSHDATKENILRGFTKNDSRNHYWRIKQTDDGYFKFKNLNNLNMILTIQDIFSSFGGKQVTMDTEISSDQENCQKWIINPVYFQTIQDGNYNIFNRNLPDIVIGLNDNQEDSLVHAQRYSVKENQEWKLSYDREKEAYTIKCALNLDLLLTWDSNTATKEMVLGAYKDSGNKSQYWRIERTDDGSYRLRNLEHLNSILILNAASFDGQKSGLKLIVHKDSSDDANIHSRWTIKPVSYQSISDGDYNIFNRNLTDIVI…
Pra10120.1	MADRGPPNPITNGIQAAVLEWIGSLDLELISLLLSRSWPMSILDISEPRWRPIEVTDTDNVVRIDRRQRLLRWDRRPPNEIFLEGFVPIVTRENPDWEETDLYGFAKNNHPSFFVSTTKTQRNKKKYVWTPRTANRGIVYQYEIYAPGGVDVNESLLQESPWPNQMEVAFPGGIQNIYIRSARELHDGRIQRIWINPNFLDPNELEPIASSSRTPNVIWRMNHPDGGHKDSDGRSKRSASSDDDLMYGGAGDVEEDTYGDESNSKPFPSGEFTIESIKDSNFFLDLTDNVSGAIVHNHIYNGGENQIWVFAYDEDKKAYKIKSKQNSSLFLSWNSSDTSKEIVLRGYTDSGNKDQYWRIEQIDEYYRFKNLQNLNMIITARNESSDYGGKVLTVQTEAG…
Pra10120.2	MAGSFDLKVLLFNPNRGPPNLITNGIQAAVIEWIRSLDLELISLLLSRSWPMSILDNSEPRWRPTQVTDTDNVVRMDRRQRLLRWDRRPPNEIFLDGFVPIVTRENPDWEETDLYGFAKNNHPSIFVSTTKTQRNKKKYVWTPRTANRGIVYQYEIYAPGGVDVNESLLQESPWPNQMEVAFPGGIQNIYIRSARELHDGRIQRIWINPNFLDPNDLEPIASSSRTPNVIWSLNHPDGGHKDSDARSKRSAGFEDDMMYGGAGDLQEDTFGYENYNPKPFPDGEFMFESVKDNNFFLDLAQKSEGGIIHNHVYNGGDNQVWVLHYDENKKAYKIRSKQILHLYLSWNSNAESKETCLRGYSNSGSDNQYWRIEQTEGYNRFRNLESLNMIITAQNKYSA…
Pra10120.3	MSILDISEPRWRPTEVTDTDNVIRLDRRQRLVRWDRRPPNEIFLEGFVPIVTREDPDWEETDLYGFAKNNHPSVFVSTTKTQRNKKKYVWTPRCANGGIVYQYEIYAPGGVDVNESLLHESPWPTQMEVAFPGGIQNIYIRSARELHNGRIQRIWINPNFLDPLELENIASSSRTPNVIWRRNHPDGGNKDSDGRSKRSTSSDDDLMYGGAGEVEEDSFGDEVNPKPFPDGEFMIESIKDNNSFLDLTQNESGGIVHSHVYNGGDNQIWVFTYDEKKKAYKIISKQNSSLLLSWNSNATSKEIILRGYTESGSDNQYWRFEQTDDYYRLRNFLNLDMIITAQNKSSAFGGKEVIVKTEIYTPDEKSSQAWKINPVSFQTIPDGDYHIFNLDVSDNVVDF…
Pra10120.4	MSILDISEPRWRPTEVTDTDNVIRLDRRQRLLRWDRRPPNEIFLEGFVPIVTREDPDWEETDLYGFAKSNHPSFFVSTTKTQRNRKNNKKYVWTPRSANRGIVYQYEIYAPGGVDVNESLLHESRWNTQMEVAFPGGIQNIYIRSARELRNGRIQRIWINPNFLDPRELENITSSSRTLNVIWRRNHPDGGNKDSDGRLKRSTSSDDDLMYGGAGDVEEDSFGDEVNPKPFPDGEFMIESIKDNNSFLDLTQNELGGIVHSHVYNGGDNQIWVFTYDENKKAYKIISKQNSSLLLSWNSNATSKEIILRGYTESGSDNQYWRFEQTDDYYRLRNFVNLDMIITAQNKSSAFGGKEVIVKTEISTPDEKSSQAWKINPVSFQTIPDGDYHIFNLDVSDNV…
Pra41646.1	AAVLEWIRSLDLELVSILLARSWPLSILDSSEPRWRPVEVTDTDNVVRQDRRQRLLRWDRRPPNEIFLNGFVPIVTREYPDWEETDLYGFAKSNHPSFFVSTTKTQRNKKNKKKYVWTPRSANRGIVYQYEIYAPGGVDVNESLSHESPWPNQMEVAFPGGIQNIYIRSARELQDGRIQRIWINPNFLDPGELEPIASSSRTPNVIWSENHPDGNHKDSESRSKRSASFNDDLMYGGAGGIEEETFGDEIDNPKPFPDGEFTIESINDNNFFLDLTQNVSGGIIHSHIYNGGENQIWVLSYDENKKGYKIKSKQNPSLLLSWNSNDTSREKILRGYTESGSKNQYWRIEQKNEYFRFRNLENSPMIITVENKTSNYGGKEITVQTEAGDESNSQVWKIK…

## Sheet: S3B
Table S3B. Sequences of nitrile-specifier
Protein ID	Sequence
Pra111.2	MKGVVVFLALAALGSAKPRLFETFQDHFKHFVDISNALEGAHWRRQQGLGYTPNPEYIAMLNKLGKLDLEQMFDDLKKEPEVQDIIEYLDTLTIDADYYVENLQWIIQKLYVNDTNGIPGVEFHHRTRRHPMTGTTMTTALADTVSMLPIRQLRATFNEKMAKNALFRNAIEGLKSERFLTLYKALWKNEAFLKVSNILADCDFDLKYVFEELAVSLLGQNDPIQVTFQIQFDEFLDIIVNMESPHWLRQLGGYKTFPEFRKSLDALSKTKLVDHYPRMNSASPAFKKVDAFLKRHGIFVAYWIDRFDFLTEFFQKNDHAIGCNEIVPTEESHRSRRHPMTGRTMHTFLADTVSLLPIRQLQSLFNEKIETNAIFKKAIEGVRNDEFKELYNDLWTDDA…
Pra2098.2	MKTTIVLLSLVCLGCAAPKAKKNFQDYFEEFLAISEALEGAHLSRQTGNYMGFDTFRAGLNAIDAPIKFTQLAKDLERLPEYRALTDFLKNLTIDVNYYVKRYEDYVARVNSFNPDSTKSGQHSRQRRHPITGTTLDTSIVDTVSMLPRRQLRQLFHEKMAHDEFFRGVIEAIKSDRFKQLYNALWANRTFRNIANALEDNALSLKYLFEELLPAFFGQNTPLYVSFQMQFDEFLDIIIALEGGHFVRQVVLAYSAHPEFLEALDYVNNISLIGLYTQVVSQADIRPVDGYLRSNDMFIAYYIDRFQLLIKYFAEELLTDQMKQVQSHDLHKRQRRHPTTGTTLHTCIVDTVSLLPRKQLRQLYDYKYATDKVFKSTIDALKSEEWQQFYKKLWEDKMF…
